# Supplementary material for: Fluorine-18 Radiolabeled Single-Chain Antibody Variable Fragment 1F4 Targets α1-Subunit Gamma-Aminobutyric Acid Type A Receptors in Mice
Source: J Med Chem. 2026 Feb 9;69(4):4288–302. doi: 10.1021/acs.jmedchem.5c02984 (PMC12951459; doi:10.1021/acs.jmedchem.5c02984)
Supplement: Supplementary file 2 [file jm5c02984_si_002.csv]

Compound	SMILE
AmBF3-Tz	F[B-](F)(C[N+](C)(CCNC(CC1=CC=C(C2=NN=CN=N2)C=C1)=O)C)F
TCO-PEG4-NHS ester	O=C(ON1C(CCC1=O)=O)CCOCCNC(OC2CCC/C=C/CC2)=O
